# Supplementary material for: Maneuverability of the Scope and Instruments within Three Different Single-Incision Laparoscopic Ports: An Experimental Pilot Study
Source: Animals (Basel). 2021 Apr 26;11(5):1242. doi: 10.3390/ani11051242 (PMC8145893; doi:10.3390/ani11051242)
Supplement: Supplementary file 1 [file animals-11-01242-s001.zip]

Archive with 1 entries (1 files):
- animals-1141915 - supplementary.pdf
